# Supplementary material for: Investigating estimand considerations in adaptive trials: a systematic review
Source: Trials. 2026 Feb 6;27:197. doi: 10.1186/s13063-026-09490-0 (PMC12973558; doi:10.1186/s13063-026-09490-0)
Supplement: Supplementary file 2 — Additional file 2 (xlsm): Blank data extraction sheet. [file 13063_2026_9490_MOESM2_ESM.xlsm]

## Sheet: Sheet1
	Data Extract Paper No
	Covidence Number
	Primary Author
	Journal
	Sponsor	Pharmaceutical or for-profit/academic or not for profit/Unclear
	Type of paper	SAP/Protocol
Trial characteristics	Overarching trial design (self - defined):
	Primary Country:
	Single-center or Multi-centre site:	Single-centre/Multi-centre/Unclear
	Population:
	Type of Intervention:	Drug/Vaccine/Surgery/Nutritional/Behavioural/Digital/Medical decvice/Other
	Intervention delivery	One-off/Multiple short-term (≤1 week)/Multiple mid-term (≤ 1 month)/Multiple long-term (>1 month)/Unclear
Design characteristics	Planned sample size
	Planned number of arms (including control)
Adaptive elements	Planned number of interims
	Planned additional/Planned dropping of arms	Y/N
	Planned stopping rule	Y/N
	If yes what is the stopping rule
	Planned sample size reestimation	Y/N
	If yes how was it reestimated
	Planned adaptive randomisation	Y/N
	If yes how was it randomised
	Intercurrent event discribed	Yes expicitly/Yes, not explicitly/No
	Type(s) of intercurrent event discribed	Treatment non-adherence with no reason/Treatment non-adherence due to AE/Treatment non-adherence with reason (not AE)/Treatment discontinuation with no reason/Treatment discontinuation due to AE/Treatment discontinuation with reason (not AE)/Use of additional treatment not part of usual care (e.g. rescue therapy)/Treatment switching/Death/Other
Primary estimand	Is the primary estimand:	Explicitely described/Not explicitely described
	If stated where?	Main article/Appendices/NA
	‘Estimand’ term used	Y/N
	Population	Stated/Not Stated
	Population details
	Treatment condition	Stated/Not Stated
	Treatment condition details
	Outcome varible	Stated/Not Stated
	Outcome variable type
	Outcome variable a composite variable incorporating or potentially incorporating an intercurrent event	Y/N
	Handling of all relevant intercurrent events	Stated/Not Stated
	Strategy for handling intercurrent events	Treatment policy/Hypothetical/Composite/While-on-treatment/Principal stratum/Other/NA
	Summary Measure	Stated/Not Stated
	Population level summary details
	Method of statistical analysis and stated	Stated/Not Stated
Interim analysis estimand	Are there planned interim analyses?	Y/N
	Are estimands described for the planned interim analyses?	Stated/Not Stated
Trial design notes
				`

## Sheet: Sheet2
Y	Yes explicitely	Treatment non-adherence with no reason	Explicitely described	Main article	Stated	Treatment policy	Trials	SAP	Pharmaceutical or for-profit	2	Single-centre	Drug	One-off	Not Stated	Adaptive Randomisation	Drug
N	Yes, not explicitely	Treatment non-adherence due to AE	Not explicitely described	Appendices	Not stated	Hypothetical	BMJ Open	Protocol	Academic or not for profit	2/3	Multi-Centre	Vaccine	Multiple short-term (≤1 week)	2	No	Vaccine
	No	Treatment non-adherence with reason (not AE)		NA		Composite			Unclear	3	Unclear	Surgery	Multiple mid-term (≤ 1 month)	3		Surgery
		Treatment discontinuation with no reason				While-on-treatment				4		Neutritional	Multiple long-term (>1 month)	4		Neutritional
		Treatment discontinuation due to AE				Principle Stratum						Behavioural	Unclear			Behavioural
		Treatment discontinuation with reason (not AE)				Other						Digital				Digital
		Use of additional treatment not part of usual care (e.g. rescue therapy)				NA						Medical device				Medical device
		Treatment switching										Other				Other
		Death
		Other
